# Supplementary material for: Evidence of Microdochium Fungi Associated with Cereal Grains in Russia
Source: Microorganisms. 2020 Feb 28;8(3):340. doi: 10.3390/microorganisms8030340 (PMC7143527; doi:10.3390/microorganisms8030340)
Supplement: Supplementary file 1 [file microorganisms-08-00340-s001.zip]

Archive with 2 entries (2 files):
- microorganisms-722694-supplementary S1.tif
- microorganisms-722694-supplementary S2.tif
